# Supplementary material for: Targeting HIF-1 alpha transcriptional activity drives cytotoxic immune effector cells into melanoma and improves combination immunotherapy
Source: Oncogene. 2021 Jun 21;40(28):4725–35. doi: 10.1038/s41388-021-01846-x (PMC8282500; doi:10.1038/s41388-021-01846-x)
Supplement: Supplementary file 6 — Table 1 [file 41388_2021_1846_MOESM6_ESM.xlsx]

## Sheet: Supp table 1
	Lequeux et al. Supplementary table 1
	#	Sample ID	Patient ID	CCL5		Survival		Survival time	Winter Hypoxia	mRNA Expression, RSEM (Batch normalized from Illumina HiSeq_RNASeqV2) (log2)
				Status	mRNA	Status	Score	months	score	NCR1	NCR3	CD3D	CD3E	CD4	CD8A	CD8B
	1	TCGA-3N-A9WB-06	TCGA-3N-A9WB	LOW	57.3506	deceased	1	17.03	20	0	1.14509	1.77539	2.73429	6.75526	2.89956	1.14509
	2	TCGA-BF-A1PU-01	TCGA-BF-A1PU	LOW	47.0779	alive	0	12.7231	4	0	0.981122	0.981122	3.50964	7.47794	2.77488	1.39144
	3	TCGA-BF-A1PV-01	TCGA-BF-A1PV	LOW	31.9785	alive	0	0.460269	0	0.37729	0.675997	3.51857	4.96279	7.46054	3.317	1.88354
	4	TCGA-BF-A3DN-01	TCGA-BF-A3DN	LOW	176.586	alive	0	23.5723	4	5.13813	0.659833	3.95401	5.70937	8.45167	5.08982	3.47879
	5	TCGA-BF-A5EP-01	TCGA-BF-A5EP	LOW	116.68	alive	0	11.0136	26	0.524666	1.21157	3.52701	5.51544	7.62259	5.10169	4.17848
	6	TCGA-D3-A1Q1-06	TCGA-D3-A1Q1	LOW	87.3926	deceased	1	16.5697	8	0	2.07844	1.65489	4.62287	8.72179	5.13035	2.49983
	7	TCGA-D3-A2JE-06	TCGA-D3-A2JE	LOW	93.1423	deceased	1	27.649	24	0	2.69129	4.40119	5.34259	7.10657	4.14713	2.24884
	8	TCGA-D3-A3CC-06	TCGA-D3-A3CC	LOW	113.855	alive	0	86.9251	-12	1.15763	1.79148	3.86191	5.46206	9.89598	4.60801	3.26544
	9	TCGA-D3-A3ML-06	TCGA-D3-A3ML	LOW	35.1272	deceased	1	13.8738	-24	0	0.678523	2.20251	4.08	5.98751	3.73438	1.48615
	10	TCGA-D3-A3MO-06	TCGA-D3-A3MO	LOW	53.1186	deceased	1	9.33688	18	0	3.09414	3.40539	3.539	9.13619	2.90906	0
	11	TCGA-D3-A3MV-06	TCGA-D3-A3MV	LOW	100.118	alive	0	45.3036	20	1.16092	2.64457	3.86752	4.96728	9.20976	4.48035	5.65652
	12	TCGA-D3-A51R-06	TCGA-D3-A51R	LOW	17.7387	alive	0	63.813	26	0	1.28588	0	4.84833	6.10011	1.7643	2.41002
	13	TCGA-D3-A5GL-06	TCGA-D3-A5GL	LOW	177.877	alive	0	125.785	20	0	1.15127	3.42881	4.71351	7.73793	4.80037	3.25518
	14	TCGA-D3-A8GI-06	TCGA-D3-A8GI	LOW	132.025	deceased	1	58.5199	8	1.47721	1.87821	2.6673	5.45348	9.68089	4.30256	1.47721
	15	TCGA-D3-A8GK-06	TCGA-D3-A8GK	LOW	92.4531	alive	0	170.201	26	1.0155	0	2.34662	3.88668	6.93141	4.64427	1.34051
	16	TCGA-D3-A8GL-06	TCGA-D3-A8GL	LOW	26.2726	deceased	1	89.1278	0	0	0	0.496207	2.09899	6.96548	1.95368	0.496207
	17	TCGA-D3-A8GV-06	TCGA-D3-A8GV	LOW	123.275	deceased	1	167.702	22	0	1.54607	3.96286	5.47236	7.9313	6.09993	3.60134
	18	TCGA-D9-A1X3-06	TCGA-D9-A1X3	LOW	57.9848	alive	0	18.1149	-26	0	1.48197	0	2.45507	7.6486	1.48197	1.31875
	19	TCGA-D9-A4Z5-01	TCGA-D9-A4Z5	LOW	119.662	alive	0	7.16704	-12	0.918157	1.22311	2.85356	5.95287	10.2238	4.8143	2.18862
	20	TCGA-D9-A4Z6-06	TCGA-D9-A4Z6	LOW	137.363	deceased	1	18.4436	-6	5.50638	2.58376	3.99865	5.45802	9.90018	6.14833	5.04299
	21	TCGA-D9-A6EG-06	TCGA-D9-A6EG	LOW	41.2888	deceased	1	22.9477	-2	0	0.914411	1.7482	2.84665	9.71129	2.35865	0.668845
	22	TCGA-DA-A1HY-06	TCGA-DA-A1HY	LOW	86.665	alive	0	144.886	-6	0	2.51556	3.23924	4.78506	8.43947	5.03498	2.24028
	23	TCGA-DA-A1I8-06	TCGA-DA-A1I8	LOW	153.07	deceased	1	53.9172	0	1.51748	2.84994	2.72002	4.44643	10.6413	4.60208	1.66603
	24	TCGA-DA-A95Y-06	TCGA-DA-A95Y	LOW	74.813	deceased	1	14.1368	-4	0	1.31979	4.87916	6.30022	8.44349	4.24451	3.64054
	25	TCGA-EB-A24C-01	TCGA-EB-A24C	LOW	80.1255	alive	0	20.7779	-12	0	0.65104	2.80488	4.08475	7.95548	2.74478	1.71422
	26	TCGA-EB-A431-01	TCGA-EB-A431	LOW	190.518	alive	0	18.6738	12	0.521051	0.902961	4.3004	5.9416	7.50738	5.54448	3.62168
	27	TCGA-EB-A44O-01	TCGA-EB-A44O	LOW	112.439	alive	0	2.66298	16	1.12121	0	3.91684	5.27091	7.52937	5.90125	3.14331
	28	TCGA-EB-A4IQ-01	TCGA-EB-A4IQ	LOW	174.461	deceased	1	20.9094	40	3.0262	1.97918	3.35736	6.04789	8.10157	4.66577	2.78354
	29	TCGA-EB-A5FP-01	TCGA-EB-A5FP	LOW	57.1618	deceased	1	14.9259	30	2.93484	0.413919	2.87074	3.76859	6.42199	3.41113	1.58207
	30	TCGA-EB-A5KH-06	TCGA-EB-A5KH	LOW	174.126	deceased	1	20.3505	-18	0	2.40376	3.97406	7.77657	9.32854	4.74153	2.02347
	31	TCGA-EB-A5SF-01	TCGA-EB-A5SF	LOW	138.402	deceased	1	12.1314	20	0	2.32863	2.543	5.42097	9.50702	3.9527	2.07676
	32	TCGA-EB-A5VU-01	TCGA-EB-A5VU	LOW	115.588	deceased	1	10.5533	30	2.66916	0.739934	3.5092	4.96131	9.22328	6.00724	2.66916
	33	TCGA-EB-A6QY-01	TCGA-EB-A6QY	LOW	151.712	alive	0	12.5588	34	0.461948	1.09234	5.35769	6.43744	7.75565	5.93977	3.66667
	34	TCGA-EB-A6QZ-01	TCGA-EB-A6QZ	LOW	139.814	deceased	1	11.5725	16	0	0.905967	3.07512	4.56802	7.73998	4.20764	2.02091
	35	TCGA-EE-A17X-06	TCGA-EE-A17X	LOW	133.527	deceased	1	29.8189	6	0	0.787182	3.85053	6.46672	9.1565	5.8751	4.20293
	36	TCGA-EE-A17Y-06	TCGA-EE-A17Y	LOW	98.3398	deceased	1	27.2216	30	0.44668	0.787265	1.82379	3.88648	7.89237	5.13383	1.96458
	37	TCGA-EE-A17Z-06	TCGA-EE-A17Z	LOW	58.4512	deceased	1	8.64648	14	0	2.12125	1.69323	4.15003	11.0828	3.81049	1.51677
	38	TCGA-EE-A185-06	TCGA-EE-A185	LOW	12.1547	deceased	1	4.96433	22	0	1.41007	0	2.43827	6.49106	1.68253	1.07382
	39	TCGA-EE-A20C-06	TCGA-EE-A20C	LOW	24.5033	#N/A		#N/A	0	0	0	1.5786	2.49462	7.93492	3.107	0.733181
	40	TCGA-EE-A20H-06	TCGA-EE-A20H	LOW	111.01	deceased	1	168.261	26	0.354903	1.81159	4.07882	5.15325	8.37781	5.99452	3.46481
	41	TCGA-EE-A29A-06	TCGA-EE-A29A	LOW	57.8047	deceased	1	63.3527	-2	0.510962	0.510962	1.64395	3.78146	7.9514	3.64107	2.79712
	42	TCGA-EE-A29C-06	TCGA-EE-A29C	LOW	186.374	deceased	1	78.969	14	0	3.12805	4.86814	7.12163	9.95265	5.61807	3.65693
	43	TCGA-EE-A29D-06	TCGA-EE-A29D	LOW	114.94	deceased	1	13.9724	-10	0.957617	1.27095	2.83267	4.84764	10.478	4.37746	0.556895
	44	TCGA-EE-A29E-06	TCGA-EE-A29E	LOW	43.6395	alive	0	63.7801	26	0	0	1.09822	3.1212	11.4929	2.61685	0.891963
	45	TCGA-EE-A29L-06	TCGA-EE-A29L	LOW	27.5285	deceased	1	2.59723	-4	0	0.924252	2.2898	4.41597	5.39209	2.67491	1.13547
	46	TCGA-EE-A29Q-06	TCGA-EE-A29Q	LOW	118.574	deceased	1	66.739	2	0.267116	1.01214	3.87055	5.52832	8.28153	4.75668	2.82814
	47	TCGA-EE-A29R-06	TCGA-EE-A29R	LOW	102.258	alive	0	14.4656	14	1.19554	2.89755	4.20315	5.67242	8.08215	5.71734	4.3473
	48	TCGA-EE-A29V-06	TCGA-EE-A29V	LOW	93.8752	deceased	1	25.8737	20	0.652968	1.44212	2.68659	5.00882	7.18804	3.76479	2.48008
	49	TCGA-EE-A29W-06	TCGA-EE-A29W	LOW	131.295	#N/A		#N/A	-20	0.443288	1.05596	3.87471	5.62063	9.32402	6.285	2.6771
	50	TCGA-EE-A2A5-06	TCGA-EE-A2A5	LOW	108.734	deceased	1	39.2872	-10	0.37529	1.12988	4.57748	6.01957	9.71166	5.20741	3.30928
	51	TCGA-EE-A2GO-06	TCGA-EE-A2GO	LOW	57.3667	alive	0	126.804	20	0.373732	1.30947	3.06912	4.41978	7.95713	4.51615	2.18539
	52	TCGA-EE-A2GR-06	TCGA-EE-A2GR	LOW	38.0157	deceased	1	42.7721	8	0	0	1.81003	3.15984	6.40175	2.86122	1.62705
	53	TCGA-EE-A3AD-06	TCGA-EE-A3AD	LOW	136.023	deceased	1	28.7668	12	0	1.16131	1.66175	3.83725	6.98665	4.04064	1.51344
	54	TCGA-EE-A3AG-06	TCGA-EE-A3AG	LOW	98.5532	deceased	1	41.5886	46	0.363451	1.83932	1.28244	3.8828	8.67684	5.78521	8.36585
	55	TCGA-EE-A3AH-06	TCGA-EE-A3AH	LOW	54.9206	deceased	1	138.804	-2	5.37504	1.34147	4.05726	5.45795	8.42508	4.36712	2.12928
	56	TCGA-EE-A3J8-06	TCGA-EE-A3J8	LOW	46.9612	deceased	1	34.3229	-10	0	1.56399	1.9764	2.78035	8.86029	4.36227	0
	57	TCGA-EE-A3JI-06	TCGA-EE-A3JI	LOW	176.06	deceased	1	152.809	-42	0	2.24507	4.56641	6.57764	10.8374	6.15127	4.38889
	58	TCGA-ER-A19C-06	TCGA-ER-A19C	LOW	178.591	deceased	1	48.8871	14	0	2.1973	3.83479	5.47224	8.97356	4.97647	3.0927
	59	TCGA-ER-A19L-06	TCGA-ER-A19L	LOW	111.111	deceased	1	131.505	-4	3.55862	2.09822	4.16008	5.98535	9.7218	5.01842	2.50797
	60	TCGA-ER-A19T-01	TCGA-ER-A19T	LOW	28.3146	deceased	1	8.87662	-8	0.535456	0	0.925164	1.48429	7.75676	4.3768	0.535456
	61	TCGA-ER-A2NE-06	TCGA-ER-A2NE	LOW	54.6758	#N/A		#N/A	10	0.675906	2.6731	0.377179	3.13228	7.06238	1.76137	1.13429
	62	TCGA-ER-A3ES-06	TCGA-ER-A3ES	LOW	32.4026	deceased	1	247.033	-38	0	0	1.48548	3.76564	7.64325	3.76564	1.48548
	63	TCGA-ER-A42H-01	TCGA-ER-A42H	LOW	60.9043	deceased	1	14.0053	-10	5.08965	1.08004	2.54295	4.44603	9.96844	3.88172	2.23686
	64	TCGA-FR-A2OS-01	TCGA-FR-A2OS	LOW	60.3688	deceased	1	12.0985	20	0.604451	1.62373	3.37401	4.51461	8.98319	2.21503	0.333653
	65	TCGA-FR-A726-01	TCGA-FR-A726	LOW	63.6769	deceased	1	10.0273	38	0.68912	0.939904	2.63329	4.46751	8.3587	4.27562	1.78622
	66	TCGA-FR-A7U8-06	TCGA-FR-A7U8	LOW	64.5482	alive	0	27.8463	30	0	1.57826	2.69194	4.34798	8.53493	4.87292	2.16211
	67	TCGA-FS-A1YW-06	TCGA-FS-A1YW	LOW	181.19	deceased	1	216.918	-32	0	3.09817	5.70871	7.45626	9.48559	6.01781	3.98165
	68	TCGA-FS-A1YY-06	TCGA-FS-A1YY	LOW	92.5404	deceased	1	228.589	6	0.822934	0.597126	2.8892	4.58922	9.21787	3.91637	3.03168
	69	TCGA-FS-A1Z3-06	TCGA-FS-A1Z3	LOW	106.652	deceased	1	20.9094	-20	1.42439	0.356933	4.60259	6.10686	8.72108	5.32236	3.35923
	70	TCGA-FS-A1Z7-06	TCGA-FS-A1Z7	LOW	191.964	deceased	1	7.7917	-2	2.03235	1.02162	4.54358	6.68156	10.8103	5.96509	3.8813
	71	TCGA-FS-A1ZC-06	TCGA-FS-A1ZC	LOW	19.2945	deceased	1	357.366	22	0.380175	1.77053	1.14137	3.19218	8.73703	4.18461	2.7502
	72	TCGA-FS-A1ZD-06	TCGA-FS-A1ZD	LOW	44.0049	deceased	1	53.5227	-8	2.96763	3.14499	1.76039	5.43627	9.48518	9.69566	1.60725
	73	TCGA-FS-A1ZE-06	TCGA-FS-A1ZE	LOW	75.7373	deceased	1	46.4543	-10	0	0.416948	3.59204	5.25544	8.07378	4.76232	2.42132
	74	TCGA-FS-A1ZG-06	TCGA-FS-A1ZG	LOW	119.44	deceased	1	9.69852	-10	0.6291	0.6291	2.63064	4.63102	9.97792	4.23002	2.18685
	75	TCGA-FS-A1ZK-06	TCGA-FS-A1ZK	LOW	42.9999	deceased	1	23.934	14	0	1.97277	0.664483	3.56354	7.56291	2.50597	1.30018
	76	TCGA-FS-A1ZN-01	TCGA-FS-A1ZN	LOW	89.6739	deceased	1	23.9997	12	0	0.681584	3.60543	4.97706	7.14671	5.17089	2.8759
	77	TCGA-FS-A1ZS-06	TCGA-FS-A1ZS	LOW	90.7816	alive	0	148.798	-2	0	0.433494	4.55044	6.02554	9.81779	5.19974	2.56245
	78	TCGA-FS-A1ZU-06	TCGA-FS-A1ZU	LOW	27.9465	deceased	1	26.5641	12	0	1.38962	1.9393	2.21574	9.29083	3.47581	1.38962
	79	TCGA-FS-A1ZY-06	TCGA-FS-A1ZY	LOW	58.8725	deceased	1	27.0901	8	0	0	1.07779	3.50684	8.49101	3.91363	1.84475
	80	TCGA-FS-A4F0-06	TCGA-FS-A4F0	LOW	57.8476	alive	0	77.8183	-30	0	0.666575	1.12075	3.1584	7.50221	3.20508	1.61141
	81	TCGA-FS-A4F2-06	TCGA-FS-A4F2	LOW	34.034	deceased	1	50.1364	18	0	1.73799	3.66429	5.41645	9.88154	2.73818	1.00072
	82	TCGA-FS-A4F5-06	TCGA-FS-A4F5	LOW	112.793	deceased	1	28.7339	-6	0.426426	0.755144	3.26258	5.11688	8.18604	4.56658	2.15017
	83	TCGA-FS-A4F9-06	TCGA-FS-A4F9	LOW	64.8628	alive	0	34.027	-18	0.821792	0	3.81243	5.35458	8.53373	5.16696	3.1795
	84	TCGA-FS-A4FB-06	TCGA-FS-A4FB	LOW	91.1182	deceased	1	26.7285	-2	0	0.858856	0.858856	3.37238	8.25586	3.12578	1.15075
	85	TCGA-FW-A3I3-06	TCGA-FW-A3I3	LOW	191.391	alive	0	17.4573	16	0	1.27679	4.45871	6.00726	8.165	6.94692	4.84539
	86	TCGA-FW-A5DX-01	TCGA-FW-A5DX	LOW	144.919	alive	0	21.0409	-4	0.451857	1.83782	2.99792	5.15278	8.53679	5.44846	2.92992
	87	TCGA-GF-A2C7-01	TCGA-GF-A2C7	LOW	178.741	alive	0	0.690403	26	0	2.05783	2.59972	4.81796	8.24826	3.39104	0.396598
	88	TCGA-GF-A769-01	TCGA-GF-A769	LOW	74.6979	deceased	1	35.1777	24	0.450169	0.792689	2.32993	4.09688	8.63103	4.47493	2.85296
	89	TCGA-GN-A262-06	TCGA-GN-A262	LOW	7.9193	alive	0	139.889	8	0	0	0	1.86386	13.6296	0.461633	1.09173
	90	TCGA-GN-A264-06	TCGA-GN-A264	LOW	172.224	deceased	1	117.927	-22	4.68059	2.4193	3.84169	5.78708	9.46734	5.39819	3.4787
	91	TCGA-GN-A268-06	TCGA-GN-A268	LOW	101.441	deceased	1	62.7938	0	0	0.70496	2.92898	5.00847	8.18872	5.53496	3.14989
	92	TCGA-GN-A4U3-06	TCGA-GN-A4U3	LOW	143.722	alive	0	121.906	-12	0	0.853916	3.88032	5.10887	8.46533	5.35642	3.47157
	93	TCGA-GN-A4U4-06	TCGA-GN-A4U4	LOW	141.627	alive	0	39.353	-14	0.435415	1.93297	6.06353	7.25259	7.68433	6.45397	4.77731
	94	TCGA-GN-A4U7-06	TCGA-GN-A4U7	LOW	61.2748	deceased	1	10.4218	32	0	2.01378	2.60027	3.92403	7.21791	2.92281	1.59722
	95	TCGA-GN-A8LK-06	TCGA-GN-A8LK	LOW	71.3941	deceased	1	50.1036	6	0	1.77062	2.12984	4.67819	6.4246	4.65074	2.76314
	96	TCGA-RP-A690-06	TCGA-RP-A690	LOW	102.071	alive	0	0.197258	-22	0.578311	0	4.15099	5.89914	9.12464	5.50394	2.56827
	97	TCGA-W3-AA1O-06	TCGA-W3-AA1O	LOW	100.712	deceased	1	4.01091	0	0.439251	1.64856	3.92931	5.10652	8.37022	4.57142	2.58068
	98	TCGA-WE-A8K6-06	TCGA-WE-A8K6	LOW	185.465	alive	0	17.9505	18	0	0.908352	3.68237	5.32273	9.28954	5.54223	2.92159
	99	TCGA-WE-A8ZM-06	TCGA-WE-A8ZM	LOW	24.2656	alive	0	101.325	-14	0	0.51167	1.99277	3.82752	7.64247	5.91107	6.46387
	100	TCGA-WE-A8ZQ-06	TCGA-WE-A8ZQ	LOW	27.2887	alive	0	63.2212	10	0	0.526169	1.21437	2.43333	8.04791	2.54634	0
	101	TCGA-WE-A8ZT-06	TCGA-WE-A8ZT	LOW	89.4804	alive	0	11.8026	-28	0	1.53396	5.29626	6.77896	8.29022	5.82618	3.98067
	102	TCGA-WE-A8ZY-06	TCGA-WE-A8ZY	LOW	175.464	deceased	1	49.5118	-10	0	1.65067	4.46214	5.75858	8.75545	6.05789	3.25689
	103	TCGA-YD-A89C-06	TCGA-YD-A89C	LOW	46.814	alive	0	6.90403	24	0	0.900645	3.39728	4.92958	7.97216	3.85174	2.8214
	104	TCGA-YG-AA3P-06	TCGA-YG-AA3P	LOW	100.16	alive	0	14.4327	16	1.04649	0.616169	4.04003	5.29863	8.42892	5.93552	2.53478
	1	TCGA-BF-A1PX-01	TCGA-BF-A1PX	HIGH	7372.61	deceased	1	9.27113	32	4.14437	5.34428	9.30109	10.7628	11.1632	11.115	9.42736
	2	TCGA-BF-AAP0-06	TCGA-BF-AAP0	HIGH	5971.84	alive	0	14.9259	6	3.4668	6.21354	9.91468	11.2349	11.5612	11.1706	9.32142
	3	TCGA-D3-A1Q7-06	TCGA-D3-A1Q7	HIGH	5093.09	alive	0	133.248	-28	3.68511	4.55875	9.11351	10.5709	12.2242	11.5651	9.54532
	4	TCGA-D3-A1QB-06	TCGA-D3-A1QB	HIGH	7105.61	alive	0	95.7359	-8	3.78279	4.71238	9.79529	11.1655	11.6455	11.9624	9.88637
	5	TCGA-D3-A2J8-06	TCGA-D3-A2J8	HIGH	5817.71	deceased	1	65.4897	16	2.34025	5.31821	9.22983	10.7883	11.4178	10.9547	9.14878
	6	TCGA-D3-A2J9-06	TCGA-D3-A2J9	HIGH	10753.7	deceased	1	23.7696	-58	4.07111	6.96749	10.7964	12.3236	12.3072	12.5987	10.8483
	7	TCGA-D3-A2JH-06	TCGA-D3-A2JH	HIGH	8236.46	alive	0	42.0817	10	1.31238	3.43173	9.67716	11.249	11.3367	12.35	10.5192
	8	TCGA-D3-A2JL-06	TCGA-D3-A2JL	HIGH	6377.37	alive	0	171.582	-2	2.1932	5.08546	9.5511	10.8439	10.954	10.8408	9.24048
	9	TCGA-D3-A2JO-06	TCGA-D3-A2JO	HIGH	5404.63	alive	0	66.0815	-10	2.58364	4.89684	8.57429	10.3281	11.3936	10.6272	8.96962
	10	TCGA-D3-A3C8-06	TCGA-D3-A3C8	HIGH	22759.2	alive	0	46.3228	-20	2.42194	5.1841	11.1513	12.6697	13.1003	13.4507	11.5362
	11	TCGA-D3-A3CB-06	TCGA-D3-A3CB	HIGH	5840.07	alive	0	166.519	-40	2.44806	6.27755	9.4376	11.0215	12.7177	11.7666	10.1288
	12	TCGA-D3-A3MR-06	TCGA-D3-A3MR	HIGH	9863.95	alive	0	103.593	18	0.548634	4.86926	9.58454	11.2453	12.6705	11.0079	9.49022
	13	TCGA-D3-A51F-06	TCGA-D3-A51F	HIGH	23960.5	alive	0	55.7254	-38	5.35477	5.88797	10.6329	12.187	12.8057	13.1537	10.9476
	14	TCGA-D3-A8GB-06	TCGA-D3-A8GB	HIGH	5578.78	deceased	1	30.838	6	2.59722	5.74838	9.49626	10.7033	10.9533	10.6281	8.73425
	15	TCGA-D3-A8GD-06	TCGA-D3-A8GD	HIGH	5875.21	alive	0	23.6052	-18	3.12568	6.3956	9.9376	11.2356	11.7979	10.6494	8.98056
	16	TCGA-D3-A8GJ-06	TCGA-D3-A8GJ	HIGH	11928	alive	0	241.378	-6	2.48117	4.92288	10.0212	11.2222	11.501	11.7234	10.1841
	17	TCGA-D9-A6E9-06	TCGA-D9-A6E9	HIGH	10498.2	alive	0	9.89578	-2	4.88803	5.98222	10.3616	11.9162	12.4957	12.4426	10.9125
	18	TCGA-DA-A1IB-06	TCGA-DA-A1IB	HIGH	6263.25	alive	0	27.123	-48	3.53305	7.83386	10.362	12.0227	12.7222	11.2862	9.31188
	19	TCGA-DA-A3F2-06	TCGA-DA-A3F2	HIGH	32675.7	deceased	1	33.9284	-38	2.81231	5.86366	10.759	13.1592	14.3108	12.5493	10.9945
	20	TCGA-DA-A3F8-06	TCGA-DA-A3F8	HIGH	9231.46	alive	0	43.3639	-36	4.17108	4.55286	10.2094	11.6005	12.2478	12.3369	10.509
	21	TCGA-EB-A4OZ-01	TCGA-EB-A4OZ	HIGH	6386.1	alive	0	20.3833	18	0	3.91381	9.41865	11.0261	11.5074	10.2412	8.90789
	22	TCGA-EB-A5SG-06	TCGA-EB-A5SG	HIGH	13668.4	alive	0	68.2513	-14	3.771	5.74725	10.2023	11.388	12.1147	12.4455	10.6826
	23	TCGA-EB-A5VV-06	TCGA-EB-A5VV	HIGH	6190.16	alive	0	7.03554	-80	2.50426	8.70575	11.8775	13.5064	13.0361	10.7616	9.37264
	24	TCGA-EE-A29P-06	TCGA-EE-A29P	HIGH	6761.81	alive	0	56.4158	-30	3.44948	4.4768	9.21456	10.7583	11.8913	11.7869	9.5344
	25	TCGA-EE-A2GE-06	TCGA-EE-A2GE	HIGH	5048.28	alive	0	173.784	2	3.14086	5.50915	8.88346	10.4213	12.0911	11.0954	9.28285
	26	TCGA-EE-A2GH-06	TCGA-EE-A2GH	HIGH	9377.86	alive	0	220.239	-2	2.12228	4.19599	9.73808	11.1269	11.7094	11.6616	9.24005
	27	TCGA-EE-A2M8-06	TCGA-EE-A2M8	HIGH	12983.6	deceased	1	19.7587	-60	5.39168	6.04535	10.0708	11.8894	13.0025	12.5053	10.7127
	28	TCGA-EE-A2ME-06	TCGA-EE-A2ME	HIGH	5793.36	deceased	1	103.265	-66	3.79161	6.48107	10.3422	11.9737	12.7093	11.8187	10.3599
	29	TCGA-EE-A2MU-06	TCGA-EE-A2MU	HIGH	4313.53	alive	0	53.2597	8	1.60952	4.80792	8.38822	10.2964	12.0262	10.279	8.17778
	30	TCGA-EE-A3JE-06	TCGA-EE-A3JE	HIGH	9715.95	alive	0	51.3529	-46	4.75412	5.01623	9.8971	11.4101	12.2794	12.2875	9.98392
	31	TCGA-EE-A3JH-06	TCGA-EE-A3JH	HIGH	6906.74	alive	0	134.333	-22	4.32318	6.47205	9.82575	11.5465	12.906	11.4452	9.81564
	32	TCGA-ER-A197-06	TCGA-ER-A197	HIGH	4335.09	deceased	1	13.9396	22	3.20036	4.15169	8.63845	10.1108	11.8733	10.7574	8.40603
	33	TCGA-ER-A19A-06	TCGA-ER-A19A	HIGH	4881.68	alive	0	77.7526	-12	3.42008	4.81615	8.97871	10.7091	13.2826	10.9373	8.75904
	34	TCGA-ER-A19P-06	TCGA-ER-A19P	HIGH	7462.99	deceased	1	162.08	-64	4.74549	6.85323	10.3321	12.0141	12.9187	12.1316	10.5618
	35	TCGA-ER-A19S-06	TCGA-ER-A19S	HIGH	9544.77	alive	0	49.4789	-36	3.52785	4.9054	9.97802	11.512	12.1611	12.4326	10.8951
	36	TCGA-ER-A19W-06	TCGA-ER-A19W	HIGH	6144.43	deceased	1	148.174	-32	3.64878	5.78145	9.71904	11.0498	12.2917	11.6509	9.92272
	37	TCGA-ER-A2NB-01	TCGA-ER-A2NB	HIGH	5583.53	deceased	1	28.175	30	1.83706	3.65276	8.40102	10.3244	10.5937	9.16673	8.21054
	38	TCGA-ER-A2NG-06	TCGA-ER-A2NG	HIGH	7298.78	deceased	1	48.9858	10	2.70772	4.37865	8.8036	10.4273	11.2458	11.2021	9.2407
	39	TCGA-ER-A2NH-06	TCGA-ER-A2NH	HIGH	8776.6	alive	0	41.5557	12	4.64017	4.40686	9.52064	11.1593	12.3166	12.214	10.4847
	40	TCGA-ER-A42L-06	TCGA-ER-A42L	HIGH	4671.57	alive	0	149.029	-18	2.85104	4.59845	8.91444	10.3598	12.0155	10.5839	9.04525
	41	TCGA-FR-A44A-06	TCGA-FR-A44A	HIGH	10060.2	alive	0	174.212	-14	4.16328	5.36108	9.69851	11.1523	11.9601	11.7733	9.36801
	42	TCGA-FR-A7UA-06	TCGA-FR-A7UA	HIGH	17193.6	alive	0	38.2681	-62	4.5736	6.2642	11.1161	12.3957	12.786	13.4116	11.4758
	43	TCGA-GF-A4EO-06	TCGA-GF-A4EO	HIGH	6447.27	alive	0	19.4299	-18	3.02016	5.86907	9.61961	11.0307	12.4497	11.5713	10.1556
	44	TCGA-GN-A26C-01	TCGA-GN-A26C	HIGH	6637.28	deceased	1	26.9915	-24	2.01418	4.89271	9.2973	10.9567	12.3327	11.1121	8.74675
	45	TCGA-GN-A4U5-01	TCGA-GN-A4U5	HIGH	6313.25	alive	0	38.0051	2	2.35814	3.82851	8.95013	10.4539	10.4661	10.7985	8.51506
	46	TCGA-HR-A2OH-06	TCGA-HR-A2OH	HIGH	8642.86	deceased	1	65.8842	-12	5.11134	6.29063	9.97563	11.5282	12.625	12.5449	10.5931
	47	TCGA-W3-AA1W-06	TCGA-W3-AA1W	HIGH	13211.8	alive	0	219.154	-22	4.86315	5.75094	10.3148	11.7065	12.2107	12.5746	10.6667
	48	TCGA-WE-A8ZN-06	TCGA-WE-A8ZN	HIGH	6134.7	alive	0	58.9802	0	2.19163	4.0923	9.13011	10.1539	11.3054	10.306	8.6365
	49	TCGA-WE-AAA4-06	TCGA-WE-AAA4	HIGH	18797.2	alive	0	24.986	-2	2.28315	6.34182	9.96244	11.8392	12.95	11.7103	10.4025
